# Supplementary material for: Detecting the PEX Like Domain of Matrix Metalloproteinase-14 (MMP-14) with Therapeutic Conjugated CNTs
Source: Biosensors (Basel). 2022 Oct 17;12(10):884. doi: 10.3390/bios12100884 (PMC9599479; doi:10.3390/bios12100884)
Supplement: Supplementary file 1 [file biosensors-12-00884-s001.zip]

Archive with 1 entries (1 files):
- biosensors-1885985-supplementary.pdf
